# Supplementary material for: Improving Acute Ischemic Stroke Care in Kazakhstan: Cross-Sectional Survey
Source: J Clin Med. 2025 Mar 28;14(7):2336. doi: 10.3390/jcm14072336 (PMC11990027; doi:10.3390/jcm14072336)
Supplement: Supplementary file 1 [file jcm-14-02336-s001.zip]

Archive with 1 entries (1 files):
- jcm-3457254-supplementary.docx
